# Supplementary material for: Integrating network pharmacology and transcriptomics to identify solasonine’s anti-osteosarcoma targets and experimental validation
Source: Front Oncol. 2025 Aug 4;15:1614058. doi: 10.3389/fonc.2025.1614058 (PMC12358266; doi:10.3389/fonc.2025.1614058)
Supplement: Supplementary file 1 [file Table1.xlsx]

## Sheet: Sheet1
Supplementary Table 1. Targets for solasonine
Gene
CES1
MMP13
BMP2
PTGS1
HCK
TTR
DDX6
ERN1
CA1
RNASE1
FKBP1A
MMP3
CA12
MAPK10
ALAD
CHI3L1
ITPR1
METAP1
ADA
GSTP1
FCAR
CAPNS1
RHO
GALNT1
TGFBR2
HSPA8
FBP1
AQP1
PRKACA
PGR
PNP
ICAM2
GLRX
PYGM
STS
TPI1
NOS2
HSP90B1
PRNP
LYZ
HSD17B11
CA2
MAOB
PHGDH
ACHE
BCHE
FNTA
CASP3
EGFR
MAPK1
DHFR
MAPK8
ALDOB
KIF11
CHEK1
SYT1
MAPK14
PLAU
ITGAL
MAPKAPK2
AKR1C2
HK1
CASP7
GMPS
GC
TYMS
ESR1
PTGS2
EPHB4
CDA
AMD1
APOA2
PPIA
CFB
ANG
CTSD
KDR
ACP1
ADK
CSNK1G2
ANXA5
CMA1
CEL
GALK1
LGALS7
PYGL
GDI1
CTSV
SORD
B4GALT1
THRB
GLB1
PRKCD
AMY2A
ATP1A1
ATPLA1
ATPLA2
ATPLA3
SERPINA6
CYP11A1
CYP125
CYP17A1
DHCR7
POLA1
EBP
ERG2
G6PD
IL2
ABCC4
NPC1L1
NR1H3
SRD5A2
SHBG
SHH
SLCO1A1
SIGMAR1
SLC5A2
SLC5A1
HRH1
KCNH2
CCR3
ADRB2
OPRD1
ITGAV
ITGB3
CALCRL
BACE1
HSP90AA1
OPRM1
FLT3
AURKB
CHIA
AGTR1
ITGA2B
MMP9
MMP2
MMP8
IGF1R
PTPN1
SRD5A1
HDAC6
ADORA1
OPRK1
ADORA2A
ADORA3
HDAC8
HDAC1
XIAP
DCK
S1PR1
STAT3
TACR2
PIM1
FANCF
PRKDC
S1PR3
PIM2
PIM3
SLCO1B1
SLCO1B3
ITGB5
ITGB6
PTPRA
ITGB1
ITGA5
LTB4R
CCND1
CDK4
CDK9
CCNT1
DYRK1A
DYRK2
DYRK3
DYRK1B
CLK1
CLK2
CLK3
CLK4
HLA-A
PTPN2
AGTR2
CSF1R
PRSS1
GRB2
PRSS3
DRD2
DRD4
DRD3
CD22
MET
P2RY12
PRMT6
DPP4
PRMT8
CTSB
PRMT1
ITGA4
F3 F7
F10
MTOR
PIK3CA
TBXAS1
HMGCR
EDNRB
TOP1
PFKFB3
PDPK1
JAK2
EGLN2
EGLN1
