# Supplementary material for: Integrating network pharmacology and transcriptomics to identify solasonine’s anti-osteosarcoma targets and experimental validation
Source: Front Oncol. 2025 Aug 4;15:1614058. doi: 10.3389/fonc.2025.1614058 (PMC12358266; doi:10.3389/fonc.2025.1614058)
Supplement: Supplementary file 2 [file Table2.xlsx]

## Sheet: Sheet1
Supplementary Table 2. OS-related disease targets
gene
RB1
TP53
P53
LFS1
BCC7
BMFS5
CHEK2
RAD53
CHK2
CDS1
TPDS4
MYC
EGFR
CYP3A4
JUN
SIRT1
MMP2
GSTP1
VEGFA
NR1I2
TRP53
EIF2S1
HDAC6
RUNX2
TAF15
MET
SOX2
PRDX2
ESRRA
RFC1
BCOR
EZH2
TOPORS
BMI1
RGS1
DHFR
EGR2
FOLR1
LOX
WT1
ZW10
EWSR1
PTBP1
BRD4
MIR106B
MIR93
MST1R
ZMIZ1
CIZ1
ZMIZ1-AS1
MIR130B
GRM4
KCNH1
FLI1
MIR328
CCNB3
PHLDA2
MIR302B
CASP9
FASLG
BCL2
ABCC1
PARP1
ABCB1
BAX
H2AX
CASP8
CASP7
CASP3
CDKN1A
BIRC3
CDK2
FAS
MCL1
TYMP
FOS
IL1B
RELA
BCL2L1
IL6
AKT1
BBC3
ABCC2
BIRC2
MAPK1
MDM2
CDKN1B
SOD2
BAK1
HMGB1
PTGS2
BIRC5
MAPK3
TNFAIP3
POSTN
PRKCD
MMP9
TNF
DDIT3
NQO1
GADD45A
STAT3
BID
F3
TNFRSF10B
CCNE1
CCND1
COL1A2
EDN1
PCNA
GCLC
VCAM1
ATF2
EGF
XIAP
MGMT
CYCS
ABCG2
MAPK9
TYMS
NOS2
BAD
GSK3B
ERBB2
TLR2
NFE2L2
CCN2
FN1
CASP1
TGFB1
TXNIP
SESN2
CDK4
CDH2
CEBPB
HIF1A
IL2
SQSTM1
CFLAR
NFKBIA
BECN1
MAPK8
VIM
CCNA2
SFN
NFKB1
CTH
MMP1
FSHB
IFNG
ABCB1A
BNIP3
TNFSF9
MAP2K4
CXCL8
CAT
IL18
ATP7A
RRM2B
TOP2A
GSTM1
CCND2
CDK6
ABCB1B
CDH1
TNFSF10
BTG2
ZNF32
CTNNB1
SGK1
ZC3H12A
ICAM1
ACTA2
TIMP1
NLRP3
STAT1
BDNF
MKI67
PMAIP1
HRAS
BGLAP
HMOX1
MATN2
SOD1
CASP2
COL1A1
MT2A
BCL2L11
ATM
MIR21
COL3A1
RAD51
PLAU
HSPA5
TAP1
ABCC4
DFFA
SKP2
RBM17
STIP1
TLR1
TXNRD1
VDR
XAF1
SNAI1
EGFL6
EIF2AK3
GPX3
SESN1
CYP3A5
HBEGF
MAP1LC3B
KEAP1
HSPA1B
GSR
HSPB1
SP1
RFFL
RPS6KB1
SPP1
RAF1
TPI1
BIK
HLA-A
FOXO1
MMP3
SOCS3
GDF15
ANGPT1
VIT
CCN4
FANCG
SAT1
PPARGC1A
PDK1
TIGAR
FGF7
MAP2K3
EPO
CCL2
MAPK7
CASP6
CDK1
CREB1
PTPN11
DDIT4
DST
TOP1
GOLGA8A
OGG1
LHB
ALAD
EMP3
GJA1
BCL2A1
CYP2C9
TLR4
MMP10
MR1
CYP1A2
AURKA
ITGAV
SMAD3
MAPK14
TFAP2A
ESR1
RAC1
ERN1
IL23A
LGALS8
MPO
SNORD22
SMAD2
GPX1
MMP7
RHOA
CCNB1
AXL
TLR6
CDC25C
TNFRSF9
COL15A1
THBS1
CHUK
TP53I3
GRN
PRC1
DLC1
AR
FGF2
CACNA1H
CYLD
ITGB3
TP73
XRCC1
CDC25A
TNFRSF10A
E2F1
TP53INP1
GPT
CYP1A1
MAP3K7
AKR1B1
IER3
POLR1H
ZFP36L1
MACF1
JAK1
G6PD
HDAC4
KAT2B
FASL
TMEM106C
NRP1
RRM2
BCL6
CDC6
DCN
APAF1
TRAF1
RPS6
FHL1
XPC
DUSP2
HMGA2
BUB3
CHEK1
FSCN1
SLC7A11
DPYD
RPL6
CCN1
PTEN
BIRC7
ATG7
POU5F1
PRNP
PDLIM5
CXCR4
FOSL1
KDM4B
ACKR3
CCNG2
PHLDA3
CD36
CD47
TCP1
MPZ
MSH2
ATF4
MAP4K4
S100P
NGF
EGR1
HSP90AA1
PPARG
TASOR2
JAK2
SRXN1
UCP2
PTGES3
CXCL12
TUBA4A
EIF4EBP1
CASP4
XRCC5
AURKB
DNAJB1
P4HA1
LGALS3
NPPA
ROCK1
MAP2K1
STK17A
CYP1B1
NANOG
FTH1
ATP2B1
EIF2A
PIK3R1
ESR2
XRCC3
ODC1
PLAT
EDNRB
TLR3
CD70
MAP3K12
HNRNPA2B1
IFITM1
SLC19A1
MTOR
CD44
IFIT2
CCL20
TJP1
IL1A
CCND3
TNFRSF11B
CEBPA
CXCL2
PCCA
TMEM267
TNFRSF14
PDGFB
ATR
TGFA
ATF5
BMP2
UMOD
LIF
PSPC1
DUSP10
MAP3K1
PMP22
PPP3CA
DHRS2
IL1R1
PTK2
UGT1A6
ARHGAP5
NFKBIB
ADM
CSTA
MIR34A
OGN
ATG5
ENOSF1
SLC40A1
CD274
PRKDC
NFE2L3
TXN
NRG1
ERCC2
OGFOD1
RRAS
ZNF552
BRCA1
MLLT11
HSPA9
ACHE
NUSAP1
CSF2
HSF1
HSP90B1
FUT8
PERP
HSPA1A
MAP4K3
IL12A
KRT18
ABCC5
GSTA1
LTBR
PLK1
IGFBP4
CXCL1
RGL1
PLCXD1
TICAM2
DIABLO
RUNX3
GFAP
CLDN4
DUSP1
ITGA2B
ID2
NR1H4
ATP6V1A
HACL1
PLAUR
BBS4
AREG
SLC3A2
SERPINE2
TGFBR3
TRPV1
POR
ARHGAP18
C4ORF3
SLC7A5
GPC3
MAPK13
GADD45B
NPPB
DKK3
GBP1
HSD17B4
CTDSPL2
ITGB1BP3
STS
CASP10
E2F3
ENDOG
GCLM
IREB2
TPD52
TXN2
ZMYND8
THBD
FOXO3
PELI1
PPP1R15A
MTR
RIPK2
ALDH1A1
CHFR
RIPK1
SLC22A5
SPTY2D1
TSPYL2
IL17A
CCR2
CDKN3
RIPPLY3
FER
HSPB8
XRCC6
RAD23B
RAP1A
PDE4B
IL1RN
MICB
CTNND1
MAP3K6
RBL1
BAG3
CENPF
CREM
TIMP2
IFIH1
LMCD1
TGFBI
TSHB
IRS1
KDM3A
CD14
BTBD3
CYP27B1
LZTFL1
PLSCR1
PSAP
UGGT2
LIPT1
SNCA
DBN1
PPM1D
MT1G
UGT1A1
CD46
NFKB2
NR1I3
IGFBP3
NCOA7
POLA1
RFC3
TOP2B
CXCL10
ISG15
IL10
LAMC1
PPIF
RASSF1
NT5C2
LY6E
FASN
IGF1
ZHX3
DNMT1
PLK4
AKT2
CD59
AKAP8
IKBKB
BASP1
COL4A1
ZNF79
HDAC1
OAT
NETO2
BSCL2
PROCR
UBE2C
KRT19
S100A4
CA9
CYP2C8
MAP3K5
TCEA2
ZNF45
MYD88
SRM
FLNC
PITPNB
TBL1X
PHLDA1
VDAC1
AIFM1
EIF4A1
GPT2
PLA2G4A
SERPINE1
TK1
PIN1
ZMAT3
ATP2B4
FOSB
MMP14
NOS3
FKBP1A
HAS2
PCK2
IL27RA
SLC25A11
ELK1
NAMPT
SPARC
EIF5A
GAMT
CTF1
ABHD3
BCL2L12
GSTM4
HNRNPH1
HSPD1
PAWR
TRIB3
BAMBI
RARA
CCL5
ARHGDIB
FDPS
IGFBP7
AGT
CAMK2D
MAP2K2
CDC27
PPP3CB
PSMD13
CTTN
FANCD2
GEM
REL
CYP19A1
KLHDC7B
TNFRSF1A
CDKN2A
H2BC5
POLK
PRL
SHC1
TFPI2
CARS1
DPYSL2
PRKAA1
CCDC6
NDUFS8
PCYT1A
UROD
CTSL
ABL1
PHGDH
ASNS
XRCC4
CD38
IL15
NKRF
SNORD10
ID3
CCAR1
SDHC
ANXA2
HSP90AB1
SDC1
HES1
ABCA2
FBXW7
ATF3
NUPR1
F2RL1
PLA2G2A
ALPL
BLVRB
LY96
MFN1
KLF4
ZNF143
EML2
GOSR2
PRKCZ
STK4
KLF2
TFPI
CLK4
PIK3R2
CANX
TMPO
AKR1B10
CASP12
SPATA18
DUSP4
LUM
CES3
KAT6B
CAMK2A
CDC20
AKIRIN2
BCR
ANKRD10
PTPN21
SEC62
ACTG1
PML
PRR3
COL5A2
CDC42EP3
DAB2
GSPT1
LAMC2
MALT1
AXIN2
CALR
SGCE
ADGRG2
JPT1
PPM1A
CXCL3
GLB1
SLC1A5
ITGB1
MAFG
MAD2L1
CCNB2
DPYSL4
S100A9
SRC
ALB
HTRA2
UPP1
TRIM45
CD55
ARL6IP5
ASPM
F8
FOXO4
DDX60
H4C3
PAK2
RUNX1
SPTAN1
SNORA70
LDLR
SLC6A9
SPHK1
TUBG1
VPS53
NEDD9
CDC25B
EFNA1
FRK
RAB7A
ID1
PLPP3
ABCB5
SREBF1
TAFA5
BIN1
RAD54B
SRI
TCF12
EPB41L2
FH
NIFK
TFRC
HSPA2
PPARA
CCPG1
CDC34
PFAS
CALCA
MARCKS
MX1
BCL3
CLGN
CYP2C11
EIF4E
ETS1
PROM1
ZFAND2A
MCM4
SYTL1
GDNF
GOPC
CLDN1
EMP1
ENO1
MAP1LC3A
NCF1
STC1
ZNF333
CFAP68
ATP5PO
ERCC4
EXOG
FOXJ2
PTPRG
TMCO6
TNFSF14
IFIT3
MCM7
PIGA
SLC20A1
UNG
XBP1
DFFB
APOBEC3C
ICAM3
NAA80
RNF34
BTN3A2
GAB1
CAPN2
CDKN2C
BCL2L2
ITGA5
MMP12
TRIB1
WEE1
PDE8A
PYCARD
FAM219A
IL11
KITLG
MEX3D
OPA1
PER1
WNT5A
PRKAB1
ME1
PDIA3
DRAM1
PCOLCE
TRIB2
ALDOC
MMP13
NFATC3
SERPINB8
B3GNT3
TMEM243
CCL11
TLR7
COCH
NAV3
NOX4
PRDX1
SLC22A18
ALDH3A1
KLF5
PAIP1
FADD
SNX10
TACC2
PPIG
ATF6
ITGAM
CDC14B
CSNK1A1
ERBB4
TRERF1
GPNMB
LMNB1
CDC23
HSPE1
AMACR
FNBP1
SIAH2
EPOR
FBXO30
NFE2L1
PSMB6
TSC22D1
ABCC3
ARG1
ATP1A1
CLN3
STC2
ARG2
FAM43A
ALPK2
AMMECR1L
TMBIM4
ZBTB24
SLC44A5
PDCD4
C5ORF22
TP53BP1
RFTN1
APEX1
PILRA
DENND2B
MBD4
DBF4
CBL
DCAF4
DDX50
HLA-G
NPM1
HLA-DRA
MCM2
EP300
KRT80
HLA-B
APLP2
NBN
NR4A3
PIM1
ARMC8
CCDC90B
GCC1
NFKBIE
UBE2L6
AMIGO2
CASKIN2
TNFAIP6
INSIG1
LLGL2
BUB1B
GSN
FZD5
GSK3A
KIT
KRT23
MKNK2
XPA
DNAJB9
CILK1
ITFG2
MAOA
NKAIN1
RC3H1
CCDC28B
CYP2E1
APP
AQP1
MCM6
SULF1
TENT5C
TPMT
CHAC1
BTG3
SRGN
HIKESHI
B2M
C9ORF72
ENPP2
EXOC7
FOXRED2
HAUS2
MAP2K6
NEDD1
OPN3
TBC1D10A
VLDLR
PSMD12
CAV1
STAR
GATA5
GSDME
ARID2
CRCP
FBXO22
HPS3
ILDR2
NDE1
PLEKHA2
STOM
AQP3
RRAGD
GOT1
HAMP
ICOSLG
NDRG3
RBM18
RPS6KC1
CHCHD7
MELK
NEAT1
PTPN6
DDB2
DTL
FDFT1
SLC2A6
EREG
GYPA
IL7
MYBBP1A
NID1
SLC43A1
CEP290
NAIP
YAF2
LMNA
IGF1R
SFXN3
FUBP1
HILPDA
MTHFD1
NUMB
ADD3
FNBP4
GART
HBP1
HLA-F
MT1F
MYLK
SUN1
HAUS6
REPIN1
RNF44
SMC5
SPRED1
TMTC2
ENO2
IRF1
ACADM
STMN1
OSBPL10
REPS1
TM7SF3
CDK5R1
MNT
TANK
TDRD3
WRN
CLU
CRABP2
ELF3
ITGA1
PNRC1
TNFAIP8
KRIT1
PPP4R3B
HOOK1
KCTD10
SEZ6L2
TRIM38
BARD1
BRD2
CKB
CXCL11
RHOB
OCLN
ZNF691
BAG1
WNK1
RARB
MGST1
TNFRSF25
ITGA3
CDIP1
RAB21
ARL5B
EIF3C
PARD3
CD40
ABCB6
EIF1
CADM1
CTNNA1
NABP1
PRMT1
RPS6KA3
RSRP1
SLC39A10
KALRN
ANKRD28
CDV3
FGF1
SETD1B
AGTRAP
IL15RA
MSC
OSMR
RPS6KA1
TMEM107
VTI1A
WAPL
DYNC1H1
PSD3
TEK
CLSPN
SLC1A2
HSPA8
LRRFIP1
STK39
C2ORF88
GOLGA8B
ZNF202
CERS5
SLC30A5
SON
ATAD2
LDHA
TNFRSF12A
IER5
MYH10
NIBAN1
NR1H3
AHI1
FAM171A1
GGT1
METRN
PEA15
LAMTOR3
SUGT1
VDAC3
FOXA1
POLR2A
PRKAB2
MAPKAPK2
SCARB2
TRPV2
CREBBP
PSAT1
ZNF438
SERTAD1
FAM117A
GPD2
IGFBP5
MTHFD1L
OGT
PXK
RHOBTB2
RHOF
ANKRD39
RAD54L
ITPR1
SLC2A2
TXNRD2
ANKRA2
CD27
IBTK
NDUFS2
PARP2
PKNOX2
PPP4R2
AGRN
ARHGAP26
LIMA1
SETD7
CHORDC1
RGS2
SMC4
TSC2
CASP5
GLI1
HNRNPD
CAMKK2
CCR1
EDA2R
HDHD3
MBTD1
PCF11
RNF144A
SLC38A6
ACE2
ARNT
TCF7L2
ATP2A2
IFNA1
DNMBP
GADD45G
MAFF
STMN3
USP3
CHI3L1
FAM111B
LCORL
SPATA20
DMXL1
BRIP1
IL13RA1
DDR1
KCMF1
ARHGAP1
PBRM1
PBX2
SIRT5
VWA5A
BHLHE40
HNRNPK
MALAT1
SERPINB4
BTN3A3
ZNF37A
TFF1
EHMT2
GRK5
IFI44
SHH
NRAP
SNAI2
THEM6
TIMP3
TNKS
ZCCHC2
MSH3
NOD1
PPP1R18
CDC45
CEACAM1
MSH6
TNFRSF21
RBBP4
BTC
NR3C1
PRKCB
SIRT6
SNORA48
ALPP
BSG
CBX5
CCT8
CIDEB
CLEC11A
HSF2
HSPA4L
MKNK1
PDCD5
TXN1
UCHL5
C1R
RFX5
SKA2
SMYD3
SP110
TSPAN3
PAPPA
LTF
MLKL
MT1A
SIRT3
KIF3A
AHCYL2
ALDOA
DENND4A
PDRG1
DIAPH3
MT3
RPS27L
HSPH1
ECM1
CPE
GRWD1
ID4
IKZF2
NFIA
CHD1
CNNM2
HNRNPH2
MAPRE3
NARF
NTHL1
PCNX4
PDS5B
AOPEP
BLM
ESCO2
MBD3
ZNF574
LDOC1
TSC22D3
NFAT5
CREB5
PPP2R2B
CEBPD
DNM1L
MSMO1
TERT
ETV4
LAT
BDH1
DMXL2
H1-10
PSMB8
CD40LG
PFKFB4
PPIA
CDK5RAP3
CSF3
AGPAT4
ARID4A
ATP6V0E2
BBS2
CDK2AP2
HOTAIR
NHERF2
OGFR
RYBP
TOR1A
VPS13D
ZNF580
KIAA0040
CPEB2
IRAK1
NQO2
ZNF692
COL6A1
RACGAP1
RGCC
BNC2
DAPK2
GPX4
H2BC12
SLC4A11
SOX8
TRIM22
ATXN1
IFNB1
MTUS1
ADAMTS7
APLP1
BCL6B
BMP2K
FERMT2
GANAB
IDS
NLRC5
PPP1R13L
PURA
WDR76
COL12A1
EFEMP1
EIF1AX
MYO1B
NCL
WARS1
NEPRO
TRIM68
CIPC
ZNF562
MVP
FLT1
CAVIN2
LIG4
PKDCC
SNRPF
VIL1
ARHGDIA
BMP7
C1QBP
MYCN
LCN2
FABP1
SNURF
CCNF
MUC1
NASP
STAT5A
MBNL3
NDUFB2
TES
C6ORF62
CEP57
PRAP1
PTRH2
BBLN
MNX1
C21ORF91
CKM
KLHL24
SIGMAR1
SLC6A8
AKR1C2
ME2
KIF21B
NIN
SLC35F2
TNNI3
KPNA2
LBP
LDHB
TNFSF11
VASP
AHCYL1
B3GNT5
CD1D
IGHM
NFATC4
COL4A3
CSGALNACT1
MYL12A
SGO2
RPS26L
SAMD10
GATA2
ITGA2
METTL26
RIPK3
PPP1R3E
B3GNT2
HCFC1
NME1
NME4
TAT
ANXA1
ATP5MG
NADK2
SAMD9
TYRO3
ERCC1
MITF
CYP2D6
PLPP1
PLEKHA5
ATP5ME
IRF2
KLHL5
MMP16
OSBPL6
PKD2
POLD3
PTPRJ
RHPN2
SLC12A8
TRAFD1
ZNF264
BCHE
CAAP1
COX4I1
HNRNPA1
ACSS2
RTRAF
STX10
CYP3A23-3A1
TNFRSF19
FCGR3
PTER
AUTS2
CCDC92
EIF2AK4
F12
PLAA
SKI
TAX1BP1
RACK1
DES
HGF
SLC2A1
ITM2B
MEX3B
NIPSNAP1
PLA2G4C
RGS16
SERPINH1
TMEM47
UBE4B
ZBTB33
ZEB1
AHSA2P
PRDM13
MTFR1L
EPHX1
ARF1
ELK4
PMS1
STAMBPL1
CLPX
COBL
HYAL1
PHKB
GBP2
TMEM97
CCL3
RUSF1
KYNU
MED13L
NHERF1
PPP2R2A
RELN
SLC29A1
TMEM94
VCL
ATL2
ODR4
PIK3C2B
POLQ
SHARPIN
SYNCRIP
ARMT1
EGLN3
HRH1
HSPA4
NCF2
SPTBN1
SPICE1
GAPDH
MCM10
NUP153
SIVA1
TNFAIP8L1
ABCA3
ALDH2
AVP
GRAMD2B
STAU2
IGHG1
KIF23
MARS1
MYO6
RAMP2
TCF4
UBE2B
LAMA3
GSTA4
KLK3
DKK1
NUAK1
PRUNE2
KMT2A
NCKAP1
REV1
ADAT1
DIS3L
EBNA1BP2
PLK3
VCAN
ZNF697
SRR
GALM
GPHN
GPR183
ITGA6
KCNN2
TYRP1
CCNH
CFTR
PPA2
RRM1
SLBP
MED28
ANXA4
MIR212
RAC2
ADAM9
C3ORF52
GJA4
PCBD2
RAB8B
H4C11
KDM7A
PRSS12
ZNF410
ADA
CD9
HMMR
NFATC1
ABCB4
BRCA2
FRMD4B
GPM6B
IL17RB
SLC25A23
ZC3HAV1
ACSL3
PPP1R1B
AKR1A1
BIN3
DNAI3
RNF213
SEC31B
ANGPTL2
APCDD1L
CABLES2
GPR137B
TSPAN4
ATP5MJ
CBX7
MISP
PRPF40B
PSMD7
RHOU
UCP1
ZNF22
CAPN1
DAPK1
SLC22A3
IGKC
TUBB2A
ADAMTS4
CASK
FGD4
HMCN1
MCCC2
ATP5F1C
GMFB
PCYT2
SOBP
CTSS
C3
CTSB
NOS1
BNIP3L
CCDC106
MIR223
ABCA5
VEGFC
CAMK2G
CFB
CGREF1
GPSM2
HBA1
HPGD
MAPRE1
PPP1R9A
SLC44A1
PCSK9
SMTN
SPTLC2
ZBTB34
TGFB2
UCHL1
DNAJA1
E2F8
NRF1
SOX4
YWHAZ
XDH
APBA3
COX6A2
DNASE1L1
GYS1
LGR4
RFC5
TRAF4
TTC3
EEF1A1
FKBPL
NES
CYP2B6
DUSP15
ZNF622
ARHGAP24
CHTOP
HS2ST1
MAGEA12
MIR25
PLD1
PTX3
SULF2
TNFRSF10C
TUBG2
TYW3
DEPDC1
FARSB
HNRNPL
SCPEP1
POLM
UBC
BTG1
IL19
HNRNPM
MICA
KIF14
OSGIN1
PNISR
TRA2A
DOCK4
MTHFD2
SLCO2B1
NDC80
TP53TG1
CEP295
MAD2L1BP
NVL
WDR82
BUB1
C15ORF39
CEL
FABP3
HMCN2
KIAA0930
SNORA5A
SP2
TMEM167A
BUD13
FRA10AC1
PELI3
POLR3F
RBMS2
SNHG32
GNE
RECQL4
SEC31A
ERBB3
FYN
HBB
PRKCA
CP
LEF1
PTPN13
ECH1
KLF12
MIR122
PBK
PHLDB2
PTGER4
RING1
TET1
ACE
AKR1C3
AOC3
GCNT2
RHOQ
CACFD1
CALCOCO2
PPP2R3C
PYGL
SLC7A6OS
ADCYAP1
NR0B1
PLCB1
PPP1R11
RHCG
SETDB2
CLTC
DDAH2
ETHE1
NAB2
SLC46A1
TRAF3
CS
FBXO32
NT5E
OAS1
PSMC3
TOX4
ZNRF3
ARL4C
YPEL5
CXCR6
IFI35
IL4R
MAPKAPK5
RNF19B
RPA3
SEL1L3
CEP162
CWF19L1
GALNT4
GSTA3
METTL27
PI3
TAF2
FAM32A
GPN1
JKAMP
MICU3
RSAD1
VRK3
WDR41
CSRP3
LAMA2
DNMT3B
GNAI3
PLA1A
SATB1
TENT5A
LSM12
SCD
AIM2
AKAP12
FTL
HMGB2
MXI1
VWF
ANP32E
ATIC
GPATCH8
MMD
SYNJ2
TFEB
TOB1
ABCC10
EXOC5
MIR132
NOL12
SLC25A14
ZSCAN31
CYP4V2
EEF2
EZR
INKA2
NUDT15
PDIA4
ADAL
CILP2
FAN1
HOXA1
RCCD1
SOS1
ZDHHC16
ZNF704
ALDH3A2
CDKN2D
PIK3C3
SKIL
SLPI
TYROBP
AK2
BRPF1
CX3CL1
LTA
UPK1B
FHL2
GATA3
LIMD1
NREP
H6PD
NEU3
PPFIBP1
PTPDC1
TNFRSF11A
LSG1
MAGEA6
SLC25A1
SPRY1
TXNDC9
DCLRE1A
MYH7
PRKCE
RBIS
TMEM168
TMEM185B
TNFRSF18
HCFC2
RBMX2
SENP5
TEX9
MIR182
CRIM1
CRP
KDR
CEMIP
FAM162A
RAB30
NHS
PTGES
IGF2R
ZSWIM5
COMMD9
CST3
MIR34C
PALB2
RAB2B
RSRC2
TCF7
ANKRD11
CA12
CWC25
GAS7
IL4
MCF2L
CFAP44
CXCL9
HS3ST6
USP42
WDR90
CITED2
SULT1A2
JUNB
SIRT2
CDKN1C
FGFR1
SARS1
AIFM2
F11R
SNORA61
MCM5
PAPPA2
ALS2CL
BDKRB1
ITGB8
PNMA2
TAF5L
TUBD1
ZNF277
IARS1
LIMCH1
PLK2
RABL3
SAMHD1
SET
SGSH
ANO4
BCL10
CXCL5
H3-3B
MED15
MTCL1
NCOA4
STAT4
SUCLG2
TRAPPC6B
TRMT5
CTSD
DNAJC16
IFT46
S100A6
SLC4A3
ZNF503
ZNF827
ADAMTS5
EEF1D
FBL
HRK
MAPK11
RPL23
SMAD6
HNRNPC
ASS1
PDGFA
KIF20A
CHML
MRPL57
PCDHGC3
PIP4P1
RAMP1
SYF2
CBR1
CFI
FN3KRP
H2BC6
KCNE4
KCNQ1OT1
MLIP
SMC2
WSB1
CDC40
DLK1
MINK1
NHLRC3
ST3GAL1
CCL7
PTTG1
SCAF1
DAG1
FRY
AKAP13
HIGD1A
LRP8
RASSF7
ALAS1
TIGD2
LEP
DZIP1
EFCAB7
SCAI
SLC9A9
UTP25
APLN
ERCC8
GGA3
GSTCD
HNRNPCL1
IFI6
KLHL26
RARG
STYX
ZNF217
CD74
CRACR2B
F2R
HNRNPAB
KPNB1
NSMCE2
OLFML3
SETMAR
SMPD1
SULT1A1
MED23
ALDH9A1
HPCAL1
PKP2
PPP1CB
RANBP1
PM20D2
KLHL23
NPAS1
TPT1
CDA
MCTS1
SLC26A11
CRIP2
IRS2
MAST3
RGS11
[truncated: 26,052 more rows]
