# Supplementary material for: Integrating network pharmacology and transcriptomics to identify solasonine’s anti-osteosarcoma targets and experimental validation
Source: Front Oncol. 2025 Aug 4;15:1614058. doi: 10.3389/fonc.2025.1614058 (PMC12358266; doi:10.3389/fonc.2025.1614058)
Supplement: Supplementary file 3 [file Table3.xls]

## Sheet: Sheet1
Table 3.Primer information
Names	Sequences（5’-3’）		Length（bp）	Annealing Temperature（℃）
β-actin F		TGGCACCCAGCACAATGAA	186		58
β-actin R		CTAAGTCATAGTCCGCCTAGAAGCA
ATP1A1 F		TGGCCTATGGGCAGATTGGAATG	233		61.5
ATP1A1 R		CACCACCACGATACTGACGAA
CLK1 F		GGGTTTACCGTATTTCCAACACA	235		59.4
CLK1 R		GGTCAAAGAGACGCTCATGTTC
SIGMAR1 F		ACCCAGGGGAGACGGTAGTA	220		60.8
SIGMAR1 R		CCAAAGAGGTAGGTGGTGAGC
PYGM F		AGAGGGAATACAAAGTCCACATCA	166		60.3
PYGM R		TCATCACAGTCCGAGGCACA
HSP90B1 F		GTTTCTATTCCGCCTTCCTTG	126		58.1
HSP90B1 R		TGTTTCCTCTTGGGTCAGCA
