# Supplementary material for: Integrating network pharmacology and transcriptomics to identify solasonine’s anti-osteosarcoma targets and experimental validation
Source: Front Oncol. 2025 Aug 4;15:1614058. doi: 10.3389/fonc.2025.1614058 (PMC12358266; doi:10.3389/fonc.2025.1614058)
Supplement: Supplementary file 4 [file Table4.xlsx]

## Sheet: Supplementary Table 4
	x
1	CDA
2	ADORA3
3	ATP1A1
4	PHGDH
5	DYRK3
6	CLK1
7	HRH1
8	ANXA5
9	CFB
10	ESR1
11	ACHE
12	KCNH2
13	CTSB
14	PRKDC
15	CA1
16	B4GALT1
17	SIGMAR1
18	ALAD
19	PLAU
20	PYGM
21	GSTP1
22	MMP8
23	HSPA8
24	TPI1
25	LYZ
26	HSP90B1
27	FLT3
28	LTB4R
29	HSP90AA1
30	CA12
31	ITGAL
32	ITGA2B
33	ITGB3
34	CD22
35	DYRK1B
36	FCAR
37	PIM2
